# Supplementary material for: AIRR Community Standardized Representations for Annotated Immune Repertoires
Source: Front Immunol. 2018 Sep 28;9:2206. doi: 10.3389/fimmu.2018.02206 (PMC6173121; doi:10.3389/fimmu.2018.02206)
Supplement: Supplementary file 1 [file Table_1.xlsx]

## Sheet: S1
Table S1. Comparable fields between different AIRR-seq TSV formats. Shown is the list of fields that are shared, or absent, in other AIRR-seq TSV formats relative to the AIRR Rearrangement schema. (†) These AIRR fields do not have a one-to-one mapping between the different formats. There are a variety of reasons for this, depending upon the field, including the (a) value of the field being contex…
Description	AIRR Rearrangement	Change-O	IMGT/HighV-QUEST	VDJML
Unique sequence identifier	sequence_id	SEQUENCE_ID	Sequence ID	read/read_id
Query nucleotide sequence.	sequence	SEQUENCE_INPUT	Sequence
Aligned V(D)J sequence.	sequence_alignment (†)	SEQUENCE_VDJ, SEQUENCE_IMGT	V-D-J-REGION, V-J-REGION, V-REGION
Junction region nucleotide sequence.	junction	JUNCTION	JUNCTION
Junction region amino acid sequence.	junction_aa	JUNCTION_AA	AA JUNCTION
Start position of the junction in the query sequence.			JUNCTION start	region/read_pos0
End position of the junction in the query sequence.			JUNCTION end
Number of nucleotides in the junction region.	junction_length	JUNCTION_LENGTH	JUNCTION-nt nb	region/len
Inferred and aligned germline sequence.	germline_alignment (†)	GERMLINE_VDJ, GERMLINE_IMGT
V gene with allele.	v_call	V_CALL	V-GENE and allele	alignment/combination
D gene with allele.	d_call	D_CALL	D-GENE and allele	alignment/combination
J gene with allele.	j_call	J_CALL	J-GENE and allele	alignment/combination
C region with allele.	c_call			alignment/combination
Gene locus.	locus
Whether the alignment is on the opposite strand (reverse complemented).	rev_comp		Orientation	segment_match/inverted
Whether the V(D)J sequence is a functional gene and is predicted to be productive.	productive	FUNCTIONAL	V-DOMAIN Functionality
Whether the V and J segment alignments are in-frame.	vj_in_frame	IN_FRAME	JUNCTION frame	segment_match/out_frame_vdj
Whether the aligned sequence contains a stop codon.	stop_codon	STOP	V-DOMAIN Functionality comment	segment_match/stop_codon
Whether the aligment contains a mutated conserved amino acid.		MUTATED_INVARIANT	V-DOMAIN Functionality comment, V-REGION potential ins/del	segment_match/mutated_invariant
Whether the V(D)J sequence contains insertions and/or deletions.		INDELS	V-REGION potential ins/del, V-REGION insertions, V-REGION deletions	segment_match/insertions, segment_match/deletions
Start position of the V segment in the query sequence.	v_sequence_start	V_SEQ_START	V-REGION start	segment_match/read_pos0
End of the V segment in the query sequence.	v_sequence_end		V-REGION end
Length of the V segment in the query sequence.		V_SEQ_LENGTH		segment_match/read_len
Alignment start position in the V reference sequence.	v_germline_start (†)	V_GERM_START_VDJ, V_GERM_START_IMGT		gl_seg_match/gl_pos0
Alignment end position in the V reference sequence.	v_germline_end
Alignment length in the V reference sequence.		V_GERM_LENGTH_VDJ, V_GERM_LENGTH_IMGT		segment_match/gl_len
Number of nucleotides between the V and D segments or V and J segments.	np1_length (†)	NP1_LENGTH	P3'V-nt nb, N-REGION-nt nb, N1-REGION-nt nb, P5'D-nt nb	region/read_len
Start position of the D segment in the query sequence.	d_sequence_start	D_SEQ_START	D-REGION start	segment_match/read_pos0
End position of the D segment in the query sequence.	d_sequence_end		D-REGION end
Length of the D segment in the query sequence.		D_SEQ_LENGTH	D-REGION-nt nb	segment_match/read_len
Alignment start position in the D reference sequence.	d_germline_start	D_GERM_START	5'D-REGION trimmed-nt nb	gl_seg_match/gl_pos0
Alignment end position in the D reference sequence.	d_germline_end
Length of the alignment to the D reference sequence.		D_GERM_LENGTH	D-REGION-nt nb	segment_match/gl_len
Number of nucleotides between the D and J segments.	np2_length (†)	NP2_LENGTH	P3'D-nt nb, N2-REGION-nt nb, P5'J-nt nb	region/read_len
Start position of the J segment in the query sequence.	j_sequence_start	J_SEQ_START	J-REGION start	segment_match/read_pos0
End position of the J segment in the query sequence.	j_sequence_end		J-REGION end
Length of the J segment in the query sequence.		J_SEQ_LENGTH		segment_match/read_len
Alignment start position in the J reference sequence.	j_germline_start	J_GERM_START	5'J-REGION trimmed-nt nb	gl_seg_match/gl_pos0
Alignment start position in the J reference sequence.	j_germline_end
Alignment length of the J reference sequence.		J_GERM_LENGTH		segment_match/gl_len
Nucleotide sequence of the combined N/P region between the V and D segments or V and J segments.	np1 (†)	NP1	P3'V, N-REGION, N1-REGION, P5'D
Nucleotide sequence of the combined N/P region between the D and J segments.	np2 (†)	NP2	P3'D, N2-REGION, P5'J
Nucleotide sequence of the aligned FWR1 region.	fwr1	FWR1_IMGT	FR1-IMGT
Nucleotide sequence of the aligned FWR2 region.	fwr2	FWR2_IMGT	FR2-IMGT
Nucleotide sequence of the aligned FWR3 region.	fwr3	FWR3_IMGT	FR3-IMGT
Nucleotide sequence of the aligned FWR4 region.	fwr4	FWR4_IMGT	FR4-IMGT
Nucleotide sequence of the aligned CDR1 region.	cdr1	CDR1_IMGT	CDR1-IMGT
Nucleotide sequence of the aligned CDR2 region.	cdr2	CDR2_IMGT	CDR2-IMGT
Nucleotide sequence of the aligned CDR3 region.	cdr3	CDR3_IMGT	CDR3-IMGT
FWR1 start position in the query sequence.	fwr1_start		FR1-IMGT start	region/read_pos0
FWR1 end position in the query sequence.	fwr1_end		FR1-IMGT end
FWR2 start position in the query sequence.	fwr2_start		FR2-IMGT start	region/read_pos0
FWR2 end position in the query sequence.	fwr2_end		FR2-IMGT end
FWR3 start position in the query sequence.	fwr3_start		FR3-IMGT start	region/read_pos0
FWR3 end position in the query sequence.	fwr3_end		FR3-IMGT end
FWR4 start position in the query sequence.	fwr4_start		FR4-IMGT start	region/read_pos0
FWR4 end position in the query sequence.	fwr4_end		FR4-IMGT end
CDR1 start position in the query sequence.	cdr1_start		CDR1-IMGT start	region/read_pos0
CDR1 end position in the query sequence.	cdr1_end		CDR1-IMGT end
CDR2 start position in the query sequence.	cdr2_start		CDR2-IMGT start	region/read_pos0
CDR2 end position in the query sequence.	cdr2_end		CDR2-IMGT end
CDR3 start position in the query sequence.	cdr3_start		CDR3-IMGT start	region/read_pos0
CDR3 end position in the query sequence.	cdr3_end		CDR3-IMGT end
V alignment score.	v_score	V_SCORE	V-REGION score	segment_match/score
V alignment identity to reference.	v_identity	V_IDENTITY	V-REGION identity %	segment_match/identity
V alignment statistical support.	v_support	V_EVALUE
V alignment representation string.	v_cigar	V_BTOP		segment_match/btop
D alignment score.	d_score	D_SCORE	D-REGION score	segment_match/score
D alignment identity to reference.	d_identity	D_IDENTITY	D-REGION identity %	segment_match/identity
D alignment statistical support.	d_support	D_EVALUE
D alignment representation string.	d_cigar	D_BTOP		segment_match/btop
J alignment score.	j_score	J_SCORE	J-REGION score	segment_match/score
J alignment identity to reference.	j_identity	J_IDENTITY	J-REGION identity %	segment_match/identity
J alignment statistical support.	j_support	J_EVALUE
J alignment representation string.	j_cigar	J_BTOP		segment_match/btop
C region alignment score.	c_score			segment_match/score
C region alignment identity to reference.	c_identity			segment_match/identity
C region alignment statistical support.	c_support
C region alignment representation string.	c_cigar			segment_match/btop
Number of untemplated nucleotides 5' of the D segment.	n1_length (†)	N1_LENGTH	N-REGION-nt nb, N1-REGION-nt nb	region/read_len
Number of untemplated nucleotides 3' of the D segment.	n2_length	N2_LENGTH	N2-REGION-nt nb	region/read_len
Number of palindromic nucleotides 3' of the V segment.	p3v_length	P3V_LENGTH	P3'V-nt nb	region/read_len
Number of palindromic nucleotides 5' of the D segment.	p5d_length	P5D_LENGTH	P5'D-nt nb	region/read_len
Number of palindromic nucleotides 3' of the D segment.	p3d_length	P3D_LENGTH	P3'D-nt nb	region/read_len
Number of palindromic nucleotides 5' of the J segment.	p5j_length	P5J_LENGTH	P5'J-nt nb	region/read_len
Reading frame of the D segment.		D_FRAME	D-REGION reading frame
Copy number or number of duplicate observations of the sequence.	duplicate_count	DUPCOUNT
Number of reads contributing to the (UMI) consensus for this sequence.	consensus_count	CONSCOUNT
Clonal cluster assignment for the query sequence.	clone_id	CLONE
Cell identifier.	cell_id	CELL
