# Supplementary material for: AIRR Community Standardized Representations for Annotated Immune Repertoires
Source: Front Immunol. 2018 Sep 28;9:2206. doi: 10.3389/fimmu.2018.02206 (PMC6173121; doi:10.3389/fimmu.2018.02206)
Supplement: Supplementary file 2 [file Data_Sheet_1.zip]

Archive with 3 entries (3 files):
- airr-schema_v1.2.yaml
- rearrangement_example_v1.2.tsv
- tsv_format_specification_v1.2.pdf
