# Supplementary material for: AIRR Community Standardized Representations for Annotated Immune Repertoires
Source: Front Immunol. 2018 Sep 28;9:2206. doi: 10.3389/fimmu.2018.02206 (PMC6173121; doi:10.3389/fimmu.2018.02206)
Supplement: Supplementary file 2 [file Data_Sheet_1.zip › airr-schema_v1.2.yaml]

#
# Schema definitions for AIRR standards objects
#
Info:
    title: AIRR Schema
    description: Schema definitions for AIRR standards objects
    version: 1.3
    contact:
        name: AIRR Community
        url: https://github.com/airr-community
    license:
        name: Creative Commons Attribution 4.0 International
        url: https://creativecommons.org/licenses/by/4.0/

# The overall study with a globally unique study_id
Study:
    discriminator: AIRR
    type: object
    properties:
        study_id:
            type: string
            description: Unique ID assigned by study registry
            x-miairr: true
        study_title:
            type: string
            description: Descriptive study title
            x-miairr: true
        study_description:
            type: string
            description: Generic study design
            x-miairr: true
        inclusion_exclusion_criteria:
            type: string
            description: List of criteria for inclusion/exclusion for the study
            x-miairr: true
        grants:
            type: string
            description: Funding agencies and grant numbers
            x-miairr: true
        collected_by:
            type: string
            description: Full contact information of the corresponding author, i.e. who is legally responsible for data collection and release. This should include an e-mail address.
            x-miairr: true
        lab_name:
            type: string
            description: Department of corresponding author
            x-miairr: true
        lab_address:
            type: string
            description: Institutional address of corresponding author
            x-miairr: true
        submitted_by:
            type: string
            description: Full contact information of the submitter, i.e. the person deposition the data
            x-miairr: true
        pub_ids:
            type: string
            description: Publications describing the rationale and/or outcome of the study
            x-miairr: true

# 1-to-n relationship between a study and its subjects
# subject_id is unique within a study
Subject:
    discriminator: AIRR
    type: object
    properties:
        subject_id:
            type: string
            description: Subject ID assigned by submitter, unique within study
            x-miairr: true
        synthetic:
            type: boolean
            description: TRUE for libraries in which the diversity has been synthetically generated (e.g. phage display)
            x-miairr: true
        organism:
            type: string
            description: Binomial designation of subject's species
            x-miairr: true
        sex:
            type: string
            description: Biological sex of subject
            x-miairr: true
        age:
            type: string
            description: Absolute age of subject at time point `Age event`
            x-miairr: true
        age_event:
            type: string
            description: Event in the study schedule to which `Age` refers to. For NCBI BioSample this MUST be `sampling`. For other implementations submitters need to be aware that there is currently no mechanism to encode to potential delta between `Age event` and `Sample collection time`, hence the chosen events should be in temporal proximity.
            x-miairr: true
        ancestry_population:
            type: string
            description: Broad geographic origin of ancestry (continent)
            x-miairr: true
        ethnicity:
            type: string
            description: Ethnic group of subject (defined as cultural/language-based membership)
            x-miairr: true
        race:
            type: string
            description: Racial group of subject (as defined by NIH)
            x-miairr: true
        strain_name:
            type: string
            description: Non-human designation of the strain or breed of animal used
            x-miairr: true
        linked_subjects:
            type: string
            description: Subject ID to which `Relation type` refers to
            x-miairr: true
        link_type:
            type: string
            description: Relation between subject and `linked_subjects`, can be genetic or environmental (e.g.exposure)
            x-miairr: true

# 1-to-n relationship between a subject and its diagnoses
Diagnosis:
    discriminator: AIRR
    type: object
    properties:
        study_group_description:
            type: string
            description: Designation of study arm to which the subject is assigned to
            x-miairr: true
        disease_diagnosis:
            type: string
            description: Diagnosis of subject
            x-miairr: true
        disease_length:
            type: string
            description: Time duration between initial diagnosis and current intervention
            x-miairr: true
        disease_stage:
            type: string
            description: Stage of disease at current intervention
            x-miairr: true
        prior_therapies:
            type: string
            description: List of all relevant previous therapies applied to subject for treatment of `Diagnosis`
            x-miairr: true
        immunogen:
            type: string
            description: Antigen, vaccine or drug applied to subject at this intervention
            x-miairr: true
        intervention:
            type: string
            description: Description of intervention
            x-miairr: true
        medical_history:
            type: string
            description: Medical history of subject that is relevant to assess the course of disease and/or treatment
            x-miairr: true

# 1-to-n relationship between a subject and its samples
# sample_id is unique within a study
Sample:
    discriminator: AIRR
    type: object
    properties:
        sample_id:
            type: string
            description: Sample ID assigned by submitter, unique within study
            x-miairr: true
        sample_type:
            type: string
            description: The way the sample was obtained, e.g. fine-needle aspirate, organ harvest, peripheral venous puncture
            x-miairr: true
        tissue:
            type: string
            description: The actual tissue sampled, e.g. lymph node, liver, peripheral blood
            x-miairr: true
        anatomic_site:
            type: string
            description: The anatomic location of the tissue, e.g. Inguinal, femur
            x-miairr: true
        disease_state_sample:
            type: string
            description: Histopathologic evaluation of the sample
            x-miairr: true
        collection_time_point_relative:
            type: string
            description: Time point at which sample was taken, relative to `Collection time event`
            x-miairr: true
        collection_time_point_reference:
            type: string
            description: Event in the study schedule to which `Sample collection time` relates to
            x-miairr: true
        biomaterial_provider:
            type: string
            description: Name and address of the entity providing the sample
            x-miairr: true

# 1-to-n relationship between a sample and processing of its cells
# cell_processing_id is unique within a study
CellProcessing:
    discriminator: AIRR
    type: object
    properties:
        tissue_processing:
            type: string
            description: Enzymatic digestion and/or physical methods used to isolate cells from sample
            x-miairr: true
        cell_subset:
            type: string
            description: Commonly-used designation of isolated cell population
            x-miairr: true
        cell_phenotype:
            type: string
            description: List of cellular markers and their expression levels used to isolate the cell population
            x-miairr: true
        single_cell:
            type: boolean
            description: TRUE if single cells were isolated into separate compartments
            x-miairr: true
        cell_number:
            type: integer
            description: Total number of cells that went into the experiment
            x-miairr: true
        cells_per_reaction:
            type: integer
            description: Number of cells for each biological replicate
            x-miairr: true
        cell_storage:
            type: boolean
            description: TRUE if cells were cryo-preserved between isolation and further processing
            x-miairr: true
        cell_quality:
            type: string
            description: Relative amount of viable cells after preparation and (if applicable) thawing
            x-miairr: true
        cell_isolation:
            type: string
            description: Description of the procedure used for marker-based isolation or enrich cells
            x-miairr: true
        cell_processing_protocol:
            type: string
            description: Description of the methods applied to the sample including cell preparation/ isolation/enrichment and nucleic acid extraction. This should closely mirror the Materials and methods section in the manuscript
            x-miairr: true

# generally, a 1-to-1 relationship between a CellProcessing and processing of its nucleic acid
# but may be 1-to-n for technical replicates.
# nucleic_acid_processing_id is unique within a study
NucleicAcidProcessing:
    discriminator: AIRR
    type: object
    properties:
        template_class:
            enum:
                - DNA
                - RNA
            description: The class of nucleic acid that was used as primary starting material for the following procedures
            x-miairr: true
        template_quality:
            type: string
            description: Description and results of the quality control performed on the template material
            x-miairr: true
        template_amount:
            type: string
            description: Amount of template that went into the process
            x-miairr: true
        library_generation_method:
            type: string
            description: Generic type of library generation
            x-miairr: true
        library_generation_protocol:
            type: string
            description: Description of processes applied to substrate to obtain a library that is ready for sequencing
            x-miairr: true
        library_generation_kit_version:
            type: string
            description: When using a library generation protocol from a commercial provider, provide the protocol version number
            x-miairr: true
        pcr_target_locus:
            type: string
            description: Designation of the target locus according to standard gene nomencleature
            x-miairr: true
        forward_pcr_primer_target_location:
            type: string
            description: Position of the most distal nucleotide templated by the forward primer or primer mix
            x-miairr: true
        reverse_pcr_primer_target_location:
            type: string
            description: Position of the most proximal nucleotide templated by the reverse primer or primer mix
            x-miairr: true
        complete_sequences:
            enum:
                - partial
                - complete
                - "complete & untemplated"
            description: >
                To be considered `complete`, the procedure used for library construction MUST generate sequences that
                1) include the first V segment codon that encodes the mature polypeptide chain (i.e. after the
                leader sequence) and 2) include the last complete codon of the J segment (i.e. 1 bp 5' of the J->C
                splice site) and 3) provide sequence information for all positions between 1) and 2). To be considered
                `complete & untemplated`, the sections of the sequences defined in points 1) to 3) of the previous
                sentence MUST be untemplated, i.e. MUST NOT overlap with the primers used in library preparation.
            x-miairr: true
        physical_linkage:
            type: string
            description: >
                Describes the mode of linkage if a method was used which physically links nucleic acids derived from
                distinct loci in a single-cell context.
            x-miairr: true
        total_reads_passing_qc_filter:
            type: integer
            description: Number of usable reads for analysis
            x-miairr: true
        sequencing_platform:
            type: string
            description: Designation of sequencing instrument used
            x-miairr: true
        read_length:
            type: string
            description: Read length in bases for each direction
            x-miairr: true
        sequencing_facility:
            type: string
            description: Name and address of sequencing facility
            x-miairr: true
        sequencing_run_id:
            type: string
            description: ID of sequencing run assigned by the sequencing facility
            x-miairr: true
        sequencing_run_date:
            type: string
            description: Date of sequencing run
            x-miairr: true
        sequencing_kit:
            type: string
            description: Name, manufacturer, order and lot numbers of sequencing kit
            x-miairr: true

# 1-to-1 relationship between a NucleicAcidProcessing and resultant raw sequencing files
# filenames are unique within a study
RawSequenceData:
    discriminator: AIRR
    type: object
    properties:
        filename:
            type: string
        read_direction:
            enum:
                - forward
                - reverse
                - mixed
        paired_filename:
            type: string
        paired_read_direction:
            enum:
                - forward
                - reverse
                - mixed

# 1-to-1 relationship between a study and software processing
SoftwareProcessing:
    discriminator: AIRR
    type: object
    properties:
        software_versions:
            type: string
            description: Version number and / or date, include company pipelines
            x-miairr: true
        paired_reads_assembly:
            type: string
            description: How paired end reads were assembled into a single receptor sequence
            x-miairr: true
        quality_thresholds:
            type: string
            description: How sequences were removed from (4) based on base quality scores
            x-miairr: true
        primer_match_cutoffs:
            type: string
            description: How primers were identified in the sequences, were they removed/masked/etc?
            x-miairr: true
        collapsing_method:
            type: string
            description: The method used for combining multiple sequences from (4) into a single sequence in (5)
            x-miairr: true
        data_processing_protocols:
            type: string
            description: General description of how QC is performed
            x-miairr: true


Alignment:
    discriminator: AIRR
    type: object
    required:
        - sequence_id
        - segment
        - call
        - score
        - cigar
    properties:
        sequence_id:
            type: string
            description: >
                Unique query sequence identifier within the file. Most often this will be the input sequence
                header or a substring thereof, but may also be a custom identifier defined by the tool in
                cases where query sequences have been combined in some fashion prior to alignment.
        segment:
            type: string
            description: >
                The segment for this alignment. One of V, D, J or C.
        rev_comp:
            type: boolean
            description: >
                Alignment result is from the reverse complement of the query sequence.
        call:
            type: string
            description: >
                Gene assignment with allele.
        score:
            type: number
            description: >
                Alignment score.
        identity:
            type: number
            description: >
                Alignment fractional identity.
        support:
            type: number
            description: >
                Alignment E-value, p-value, likelihood, probability or other similar measure of
                support for the gene assignment as defined by the alignment tool.
        cigar:
            type: string
            description: >
                Alignment CIGAR string.
        sequence_start:
            type: integer
            description: >
                Start position of the segment in the query sequence (1-based closed interval).
        sequence_end:
            type: integer
            description: >
                End position of the segment in the query sequence (1-based closed interval).
        germline_start:
            type: integer
            description: >
                Alignment start position in the reference sequence (1-based closed interval).
        germline_end:
            type: integer
            description: >
                Alignment end position in the reference sequence (1-based closed interval).
        rank:
            type: integer
            description: >
                Alignment rank.
        rearrangement_id:
            type: string
            description: >
                Identifier for the Rearrangement object. May be identical to sequence_id,
                but will usually be a univerally unique record locator for database applications.
        rearrangement_set_id:
            type: string
            description: >
                Identifier for grouping Rearrangement objects.
        germline_database:
            type: string
            description: >
                Source of germline V(D)J genes with version number or
                date accessed. For example, 'IMGT/GENE-DB 3.1.18 (15 March 2018)'.
            x-miairr: true


# The extended rearrangement object
Rearrangement:
    discriminator: AIRR
    type: object
    required:
        - sequence_id
        - sequence
        - rev_comp
        - productive
        - v_call
        - d_call
        - j_call
        - sequence_alignment
        - germline_alignment
        - junction
        - junction_aa
        - v_cigar
        - d_cigar
        - j_cigar
    properties:
        sequence_id:
            type: string
            description: >
                Unique query sequence identifier within the file. Most often this will be the input sequence
                header or a substring thereof, but may also be a custom identifier defined by the tool in
                cases where query sequences have been combined in some fashion prior to alignment.
        sequence:
            type: string
            description: >
                The query nucleotide sequence. Usually, this is the unmodified input sequence, which may be
                reverse complemented if necessary. In some cases, this field may contain consensus sequences or
                other types of collapsed input sequences if these steps are performed prior to alignment.
        sequence_aa:
            type: string
            description: >
                Amino acid translation of the query nucleotide sequence.
        rev_comp:
            type: boolean
            description: >
                True if the alignment is on the opposite strand (reverse complemented) with respect to the
                query sequence. If True then all output data, such as alignment coordinates and sequences,
                are based on the reverse complement of 'sequence'.
        productive:
            type: boolean
            description: >
                True if the V(D)J sequence is predicted to be productive.
        vj_in_frame:
            type: boolean
            description: True if the V and J segment alignments are in-frame.
        stop_codon:
            type: boolean
            description: True if the aligned sequence contains a stop codon.
        locus:
            type: string
            description: Gene locus (chain type). For example, IGH, IGK, IGL, TRA, TRB, TRD, or TRG.
        v_call:
            type: string
            description: V gene with allele. For example, IGHV4-59*01.
            x-miairr: true
        d_call:
            type: string
            description: D gene with allele. For example, IGHD3-10*01.
            x-miairr: true
        j_call:
            type: string
            description: J gene with allele. For example, IGHJ4*02.
            x-miairr: true
        c_call:
            type: string
            description: C region gene with allele. For example, IGHM*01.
            x-miairr: true
        sequence_alignment:
            type: string
            description: >
                Aligned portion of query sequence, including any indel corrections or numbering spacers,
                such as IMGT-gaps. Typically, this will include only the V(D)J region, but that is not
                a requirement.
        sequence_alignment_aa:
            type: string
            description: >
                Amino acid translation of the aligned query sequence.
        germline_alignment:
            type: string
            description: >
                Assembled, aligned, fully length inferred germline sequence spanning the same region
                as the sequence_alignment field (typically the V(D)J region) and including the same set
                of corrections and spacers (if any).
        germline_alignment_aa:
            type: string
            description: >
                Amino acid translation of the assembled germline sequence.
        junction:
            type: string
            description: >
                Junction region nucleotide sequence, where the junction is defined as
                the CDR3 plus the two flanking conserved codons.
            x-miairr: true
        junction_aa:
            type: string
            description: >
                Junction region amino acid sequence.
            x-miairr: true
        np1:
            type: string
            description: >
                Nucleotide sequence of the combined N/P region between the V and D segments or V and J segments.
        np1_aa:
            type: string
            description: >
                Amino acid translation of the np1 field.
        np2:
            type: string
            description: >
                Nucleotide sequence of the combined N/P region between the D and J segments.
        np2_aa:
            type: string
            description: >
                Amino acid translation of the np2 field.
        cdr1:
            type: string
            description: >
                Nucleotide sequence of the aligned CDR1 region.
        cdr1_aa:
            type: string
            description: >
                Amino acid translation of the cdr1 field.
        cdr2:
            type: string
            description: >
                Nucleotide sequence of the aligned CDR2 region.
        cdr2_aa:
            type: string
            description: >
                Amino acid translation of the cdr2 field.
        cdr3:
            type: string
            description: >
                Nucleotide sequence of the aligned CDR3 region.
        cdr3_aa:
            type: string
            description: >
                Amino acid translation of the cdr3 field.
        fwr1:
            type: string
            description: >
                Nucleotide sequence of the aligned FWR1 region.
        fwr1_aa:
            type: string
            description: >
                Amino acid translation of the fwr1 field.
        fwr2:
            type: string
            description: >
                Nucleotide sequence of the aligned FWR2 region.
        fwr2_aa:
            type: string
            description: >
                Amino acid translation of the fwr2 field.
        fwr3:
            type: string
            description: >
                Nucleotide sequence of the aligned FWR3 region.
        fwr3_aa:
            type: string
            description: >
                Amino acid translation of the fwr3 field.
        fwr4:
            type: string
            description: >
                Nucleotide sequence of the aligned FWR4 region.
        fwr4_aa:
            type: string
            description: >
                Amino acid translation of the fwr4 field.
        v_score:
            type: number
            description: Alignment score for the V gene.
        v_identity:
            type: number
            description: Fractional identity for the V gene alignment.
        v_support:
            type: number
            description: >
                V gene alignment E-value, p-value, likelihood, probability or other similar measure of
                support for the V gene assignment as defined by the alignment tool.
        v_cigar:
            type: string
            description: CIGAR string for the V gene alignment.
        d_score:
            type: number
            description: Alignment score for the D gene alignment.
        d_identity:
            type: number
            description: Fractional identity for the D gene alignment.
        d_support:
            type: number
            description: >
                D gene alignment E-value, p-value, likelihood, probability or other similar measure of
                support for the D gene assignment as defined by the alignment tool.
        d_cigar:
            type: string
            description: CIGAR string for the D gene alignment.
        j_score:
            type: number
            description: Alignment score for the J gene alignment.
        j_identity:
            type: number
            description: Fractional identity for the J gene alignment.
        j_support:
            type: number
            description: >
                J gene alignment E-value, p-value, likelihood, probability or other similar measure of
                support for the J gene assignment as defined by the alignment tool.
        j_cigar:
            type: string
            description: CIGAR string for the J gene alignment.
        c_score:
            type: number
            description: Alignment score for the C gene alignment.
        c_identity:
            type: number
            description: Fractional identity for the C gene alignment.
        c_support:
            type: number
            description: >
                C gene alignment E-value, p-value, likelihood, probability or other similar measure of
                support for the C gene assignment as defined by the alignment tool.
        c_cigar:
            type: string
            description: CIGAR string for the C gene alignment.
        v_sequence_start:
            type: integer
            description: >
                Start position of the V segment in the query sequence (1-based closed interval).
        v_sequence_end:
            type: integer
            description: >
                End position of the V segment in the query sequence (1-based closed interval).
        v_germline_start:
            type: integer
            description: >
                Alignment start position in the V gene reference sequence (1-based closed interval).
        v_germline_end:
            type: integer
            description: >
                Alignment end position in the V gene reference sequence (1-based closed interval).
        v_alignment_start:
            type: integer
            description: >
                Start position in the V segment in both the sequence_alignment and germline_alignment fields
                (1-based closed interval).
        v_alignment_end:
            type: integer
            description: >
                End position in the V segment in both the sequence_alignment and germline_alignment fields
                (1-based closed interval).
        d_sequence_start:
            type: integer
            description: >
                Start position of the D segment in the query sequence (1-based closed interval).
        d_sequence_end:
            type: integer
            description: >
                End position of the D segment in the query sequence (1-based closed interval).
        d_germline_start:
            type: integer
            description: >
                Alignment start position in the D gene reference sequence (1-based closed interval).
        d_germline_end:
            type: integer
            description: >
                Alignment end position in the D gene reference sequence (1-based closed interval).
        d_alignment_start:
            type: integer
            description: >
                Start position of the D segment in both the sequence_alignment and germline_alignment fields
                (1-based closed interval).
        d_alignment_end:
            type: integer
            description: >
                End position of the D segment in both the sequence_alignment and germline_alignment fields
                (1-based closed interval).
        j_sequence_start:
            type: integer
            description: >
                Start position of the J segment in the query sequence (1-based closed interval).
        j_sequence_end:
            type: integer
            description: >
                End position of the J segment in the query sequence (1-based closed interval).
        j_germline_start:
            type: integer
            description: >
                Alignment start position in the J gene reference sequence (1-based closed interval).
        j_germline_end:
            type: integer
            description: >
                Alignment end position in the J gene reference sequence (1-based closed interval).
        j_alignment_start:
            type: integer
            description: >
                Start position of the J segment in both the sequence_alignment and germline_alignment fields
                (1-based closed interval).
        j_alignment_end:
            type: integer
            description: >
                End position of the J segment in both the sequence_alignment and germline_alignment fields
                (1-based closed interval).
        cdr1_start:
            type: integer
            description: CDR1 start position in the query sequence (1-based closed interval).
        cdr1_end:
            type: integer
            description: CDR1 end position in the query sequence (1-based closed interval).
        cdr2_start:
            type: integer
            description: CDR2 start position in the query sequence (1-based closed interval).
        cdr2_end:
            type: integer
            description: CDR2 end position in the query sequence (1-based closed interval).
        cdr3_start:
            type: integer
            description: CDR3 start position in the query sequence (1-based closed interval).
        cdr3_end:
            type: integer
            description: CDR3 end position in the query sequence (1-based closed interval).
        fwr1_start:
            type: integer
            description: FWR1 start position in the query sequence (1-based closed interval).
        fwr1_end:
            type: integer
            description: FWR1 end position in the query sequence (1-based closed interval).
        fwr2_start:
            type: integer
            description: FWR2 start position in the query sequence (1-based closed interval).
        fwr2_end:
            type: integer
            description: FWR2 end position in the query sequence (1-based closed interval).
        fwr3_start:
            type: integer
            description: FWR3 start position in the query sequence (1-based closed interval).
        fwr3_end:
            type: integer
            description: FWR3 end position in the query sequence (1-based closed interval).
        fwr4_start:
            type: integer
            description: FWR3 start position in the query sequence (1-based closed interval).
        fwr4_end:
            type: integer
            description: FWR4 end position in the query sequence (1-based closed interval).
        v_sequence_alignment:
            type: string
            description: >
                Aligned portion of query sequence assigned to the V segment, including any
                indel corrections or numbering spacers.
        v_sequence_alignment_aa:
            type: string
            description: >
                Amino acid translation of the v_sequence_alignment field.
        d_sequence_alignment:
            type: string
            description: >
                Aligned portion of query sequence assigned to the D segment, including any
                indel corrections or numbering spacers.
        d_sequence_alignment_aa:
            type: string
            description: >
                Amino acid translation of the d_sequence_alignment field.
        j_sequence_alignment:
            type: string
            description: >
                Aligned portion of query sequence assigned to the J segment, including any
                indel corrections or numbering spacers.
        j_sequence_alignment_aa:
            type: string
            description: >
                Amino acid translation of the j_sequence_alignment field.
        c_sequence_alignment:
            type: string
            description: >
                Aligned portion of query sequence assigned to the constant region, including
                any indel corrections or numbering spacers.
        c_sequence_alignment_aa:
            type: string
            description: >
                Amino acid translation of the c_sequence_alignment field.
        v_germline_alignment:
            type: string
            description: >
                Aligned V gene germline sequence spanning the same region
                as the v_sequence_alignment field and including the same set
                of corrections and spacers (if any).
        v_germline_alignment_aa:
            type: string
            description: >
                Amino acid translation of the v_germline_alignment field.
        d_germline_alignment:
            type: string
            description: >
                Aligned D gene germline sequence spanning the same region
                as the d_sequence_alignment field and including the same set
                of corrections and spacers (if any).
        d_germline_alignment_aa:
            type: string
            description: >
                Amino acid translation of the d_germline_alignment field.
        j_germline_alignment:
            type: string
            description: >
                Aligned J gene germline sequence spanning the same region
                as the j_sequence_alignment field and including the same set
                of corrections and spacers (if any).
        j_germline_alignment_aa:
            type: string
            description: >
                Amino acid translation of the j_germline_alignment field.
        c_germline_alignment:
            type: string
            description: >
                Aligned constant region germline sequence spanning the same region
                as the c_sequence_alignment field and including the same set
                of corrections and spacers (if any).
        c_germline_alignment_aa:
            type: string
            description: >
                Amino acid translation of the c_germline_aligment field.
        junction_length:
            type: integer
            description: Number of nucleotides in the junction sequence.
        np1_length:
            type: integer
            description: Number of nucleotides between the V and D segments or V and J segments.
        np2_length:
            type: integer
            description: Number of nucleotides between the D and J segments.
        n1_length:
            type: integer
            description: Number of untemplated nucleotides 5' of the D segment.
        n2_length:
            type: integer
            description: Number of untemplated nucleotides 3' of the D segment.
        p3v_length:
            type: integer
            description: Number of palindromic nucleotides 3' of the V segment.
        p5d_length:
            type: integer
            description: Number of palindromic nucleotides 5' of the D segment.
        p3d_length:
            type: integer
            description: Number of palindromic nucleotides 3' of the D segment.
        p5j_length:
            type: integer
            description: Number of palindromic nucleotides 5' of the J segment.
        consensus_count:
            type: integer
            description: >
                Number of reads contributing to the (UMI) consensus for this sequence.
                For example, the sum of the number of reads for all UMIs that contribute to
                the query sequence.
        duplicate_count:
            type: integer
            description: >
                Copy number or number of duplicate observations for the query sequence.
                For example, the number of UMIs sharing an identical sequence or the number
                of identical observations of this sequence absent UMIs.
            x-miairr: true
        cell_id:
            type: string
            description: >
                Identifier defining the cell of origin for the query sequence.
            x-miairr: true
        clone_id:
            type: string
            description: Clonal cluster assignment for the query sequence.
        rearrangement_id:
            type: string
            description: >
                Identifier for the Rearrangement object. May be identical to sequence_id,
                but will usually be a univerally unique record locator for database applications.
        rearrangement_set_id:
            type: string
            description: >
                Identifier for grouping Rearrangement objects.
        germline_database:
            type: string
            description: >
                Source of germline V(D)J genes with version number or
                date accessed. For example, 'IMGT/GENE-DB 3.1.18 (15 March 2018)'.
            x-miairr: true
